# Supplementary material for: A Gene-Based Machine Learning Classifier Associated to the Colorectal Adenoma—Carcinoma Sequence
Source: Biomedicines. 2021 Dec 17;9(12):1937. doi: 10.3390/biomedicines9121937 (PMC8698794; doi:10.3390/biomedicines9121937)
Supplement: Supplementary file 1 [file biomedicines-09-01937-s001.zip]

Archive with 3 entries (3 files):
- Supplementary Files/Figure S1.tiff
- Supplementary Files/Table S1.xlsx
- Supplementary Files/Table S2.xlsx
