# Supplementary material for: A Gene-Based Machine Learning Classifier Associated to the Colorectal Adenoma—Carcinoma Sequence
Source: Biomedicines. 2021 Dec 17;9(12):1937. doi: 10.3390/biomedicines9121937 (PMC8698794; doi:10.3390/biomedicines9121937)
Supplement: Supplementary file 1 [file biomedicines-09-01937-s001.zip › Supplementary Files/Table S1.xlsx]

## Sheet: Supplementary Table 1
	Gene Symbol	Description	CRC vs HC		Adenoma vs HC		CRC vs Adenoma
			logFC	adj P Val	logFC	adj P Val	logFC	adj P Val
	ABCA8	ATP binding cassette subfamily A member 8	-1.35436	4.19e-29	-1.33336	1.64e-25	ND	ND
	ALDH3A1	aldehyde dehydrogeNDse 3 family member A1	-0.319733	0.0122586	0.727691	2.28e-08	-1.04742	3.4212e-22
	ARHGEF37	Rho guanine nucleotide exchange factor 37	-0.887698	2.79e-13	ND	ND	-0.972791	2.2121e-19
	ASAP1	ArfGAP with SH3 domain, ankyrin repeat and PH domain 1	0.931976	1.23e-14	-0.324441	0.0168319	1.25642	2.32323e-31
	BCAN	brevican	0.663712	6.74e-08	1.0672	1.22e-16	-0.403487	0.000255644
	C3orf70	chromosome 3 open reading frame 70	-1.03656	1.36e-17	-0.658793	5.1e-07	-0.377772	0.000635166
	C9orf85	chromosome 9 open reading frame 85	-0.343158	0.0071165	0.4614	0.000564	-0.804558	1.33307e-13
	CACND2D2	calcium voltage-gated channel auxiliary subunit alpha2delta 2	ND	ND	0.76942	3.21e-09	-1.01057	9.22044e-21
	CD46	CD46 molecule	1.26983	8.57e-26	1.20648	4.47e-21	ND	ND
	CDH3	cadherin 3	1.49648	2.24e-35	1.5703	1.38e-34	ND	ND
	CHST15	carbohydrate sulfotransferase 15	-0.440253	0.000419	-1.31578	8.58e-25	0.875527	5.05242e-16
	CMTM3	CKLF like MARVEL transmembrane domain containing 3	0.804616	3.84e-11	ND	ND	1.04609	3.55901e-22
	CWH43	cell wall biogenesis 43 C-termiNDl homolog	-1.49285	4.75e-35	-0.849825	3.99e-11	-0.64302	2.73275e-09
	CXCL5	C-X-C motif chemokine ligand 5	1.02081	3.81e-17	ND	ND	0.774975	8.64727e-13
	DEAF1	DEAF1 transcription factor	-0.271782	0.0358858	0.586428	8.93e-06	-0.85821	2.58824e-15
	DOCK10	dedicator of cytokinesis 10	ND	ND	-0.972526	4.87e-14	0.791961	2.90345e-13
	DPEP1	dipeptidase 1	1.29364	1.19e-26	1.07055	7.03e-17	ND	ND
	ECT2	epithelial cell transforming 2	1.36165	2.77e-29	0.867294	1.72e-11	0.494357	5.94326e-06
	ERGIC1	endoplasmic reticulum-golgi intermediate compartment 1	-0.389872	0.00203476	0.485094	0.000275	-0.874966	7.27816e-16
	ETS2	ETS proto-oncogene 2, transcription factor	0.738023	1.34e-09	1.45344	1.1e-29	-0.715416	3.6965e-11
	FERMT1	fermitin family member 1	0.783271	1.37e-10	1.20751	5.53e-21	-0.424241	0.000115006
	FGFR2	fibroblast growth factor receptor 2	-1.26128	1.68e-25	-0.411556	0.00208286	-0.849721	3.33488e-15
	GPX2	glutathione peroxidase 2	0.586683	2.09e-06	1.06235	1.66e-16	-0.47567	1.50603e-05
	HSPA6	heat shock protein family A (Hsp70) member 6	0.429839	0.000607	-0.581458	1.02e-05	1.0113	8.89144e-21
	ITGA6	integrin subunit alpha 6	0.431514	0.000553	1.31685	7.88e-25	-0.885335	2.39328e-16
	JAZF1	JAZF zinc finger 1	-0.586985	1.71e-06	-1.5052	8.63e-32	0.918215	1.36666e-17
	KCNN4	potassium calcium-activated channel subfamily N member 4	0.513413	3.52e-05	1.22769	1.14e-21	-0.714272	4.57414e-11
	LILRB5	leukocyte immunoglobulin like receptor B5	-1.02701	2.18e-17	-1.2522	1.5e-22	ND	ND
	LOX	lysyl oxidase	0.494654	6.77e-05	-0.648021	7.23e-07	1.14268	4.3127e-26
	MAMDC2	MAM domain containing 2	-1.36718	1.08e-29	-1.47488	1.2e-30	ND	ND
	METTL7A	methyltransferase like 7A	-1.32124	1.04e-27	-0.761651	4.22e-09	-0.559592	2.74622e-07
	MRC2	mannose receptor C type 2	0.63284	2.5e-07	-0.497857	0.000172	1.1307	1.40686e-25
	MUSK	muscle associated receptor tyrosine kiNDse	-1.09463	1.76e-19	-0.61475	2.93e-06	-0.479881	1.22937e-05
	MXI1	MAX interactor 1, dimerization protein	-1.26881	8.27e-26	-1.34893	5.12e-26	ND	ND
	NXF3	nuclear RND export factor 3	ND	ND	0.80075	7.1e-10	-0.896919	1.28943e-16
	PDPN	podoplanin	1.06268	1.33e-18	ND	ND	1.10046	2.12253e-24
	PKIB	cAMP-dependent protein kiNDse inhibitor beta	-1.58868	3.63e-39	-1.15163	1.56e-19	-0.437049	6.1075e-05
	PLCB4	phospholipase C beta 4	0.740829	1.38e-09	1.1639	1.33e-19	-0.423074	0.000121554
	PMP22	peripheral myelin protein 22	-0.341799	0.0069137	-1.34306	8.68e-26	1.00127	1.44889e-20
	PRKACB	protein kiNDse cAMP-activated catalytic subunit beta	-1.30728	2.99e-27	-0.475081	0.000342	-0.832195	1.19916e-14
	PRNP	prion protein	ND	ND	-1.26133	5.58e-23	1.08315	1.00288e-23
	PSMA7	proteasome 20S subunit alpha 7	0.893286	1.98e-13	ND	ND	0.944879	2.38401e-18
	RASAL1	RAS protein activator like 1	ND	ND	1.04266	4.59e-16	-1.05023	2.28052e-22
	REG1A	regenerating family member 1 alpha	0.794184	9e-11	0.659558	5.33e-07	ND	ND
	S100P	S100 calcium binding protein P	1.01572	3.78e-17	1.51972	2.56e-32	-0.503997	3.68747e-06
	SCARA5	scavenger receptor class A member 5	-1.46515	7.65e-34	-1.28161	9.17e-24	ND	ND
	SCD	stearoyl-CoA desaturase	1.1201	2.32e-20	0.480688	0.000304	0.639414	4.16964e-09
	SETBP1	SET binding protein 1	-0.877422	4.71e-13	-1.40182	8.76e-28	0.524396	1.51136e-06
	SLIT3	slit guidance ligand 3	-0.578108	2.71e-06	-1.31795	7.88e-25	0.73984	8.3472e-12
	SPP1	secreted phosphoprotein 1	1.04875	4.03e-18	ND	ND	1.0436	3.76638e-22
	SYDE1	syNDpse defective Rho GTPase homolog 1	0.470175	0.000162	-0.590988	7.02e-06	1.06116	1.00291e-22
	TEX11	testis expressed 11	-1.24058	1.21e-24	-0.829403	1.45e-10	-0.411172	0.00018387
	TSPAN7	tetraspanin 7	-1.48654	8.61e-35	-1.19405	8.53e-21	-0.292491	0.00831691
	VEGFA	vascular endothelial growth factor A	1.40859	2.41e-31	0.700369	6.94e-08	0.70822	5.58917e-11
	VEGFC	vascular endothelial growth factor C	0.870847	8.13e-13	ND	ND	0.943174	2.77284e-18
	YTHDF1	YTH N6-methyladenosine RND binding protein 1	0.934208	1.64e-14	ND	ND	0.70788	7.51507e-11
