# Supplementary material for: A Gene-Based Machine Learning Classifier Associated to the Colorectal Adenoma—Carcinoma Sequence
Source: Biomedicines. 2021 Dec 17;9(12):1937. doi: 10.3390/biomedicines9121937 (PMC8698794; doi:10.3390/biomedicines9121937)
Supplement: Supplementary file 1 [file biomedicines-09-01937-s001.zip › Supplementary Files/Table S2.xlsx]

## Sheet: Supplementary Table 2
	Gene Symbol	Control	Adenoma	CRC
	SCARA5	0.638166	0.385393	0.349195
	TSPAN7	0.635269	0.423654	0.371818
	PKIB	0.64023	0.418623	0.334522
	DPEP1	0.223778	0.439555	0.484522
	ECT2	0.321729	0.477726	0.566644
	CWH43	0.715353	0.541821	0.410517
	TEX11	0.476533	0.343871	0.278105
	METTL7A	0.669225	0.538469	0.4424
	VEGFA	0.228716	0.350189	0.473023
	C3orf70	0.570962	0.458096	0.393375
	REG1A	0.391078	0.507018	0.530683
	MUSK	0.495332	0.394341	0.315506
	SCD	0.400895	0.482625	0.591343
	PRKACB	0.631737	0.547579	0.400158
	FGFR2	0.673093	0.60641	0.468733
	CXCL5	0.0895776	0.129353	0.254744
	YTHDF1	0.41202	0.446273	0.553403
